# Supplementary material for: Investigation of WQ-3810, a Fluoroquinolone with a High Potential Against Fluoroquinolone-Resistant Mycobacterium avium
Source: Antibiotics (Basel). 2025 Jul 14;14(7):704. doi: 10.3390/antibiotics14070704 (PMC12291913; doi:10.3390/antibiotics14070704)
Supplement: Supplementary file 1 [file antibiotics-14-00704-s001.zip]

Archive with 3 entries (3 files):
- GyrA QRDR alignment supple fig S1.pptx
- supplementary figure 2.pdf
- Supplimentary tables_ Synergistic action between- WQ-3810_MXF and EMB_INH revised.xlsx
