# Supplementary material for: Investigation of WQ-3810, a Fluoroquinolone with a High Potential Against Fluoroquinolone-Resistant Mycobacterium avium
Source: Antibiotics (Basel). 2025 Jul 14;14(7):704. doi: 10.3390/antibiotics14070704 (PMC12291913; doi:10.3390/antibiotics14070704)
Supplement: Supplementary file 1 [file antibiotics-14-00704-s001.zip › Supplimentary tables_ Synergistic action between- WQ-3810_MXF and EMB_INH revised.xlsx]

## Sheet: Synergestic_WQ-3810_EMB_INH_Sup
Supplementary Table S1
Interaction between WQ-3810 and cell wall inhibitors
Sample ID	gyrA mutation	MIC (µg/ml) of :				MIC (µg/ml) of WQ-3810:			MIC (µg/ml) of INH	MIC (µg/ml) of EMB	FIC (µg/ml) of :				FICIm		mean FICIm
		WQ-3810	INH	EMB		with INH	with EMB		with WQ-3810	with WQ-3810	WQ-3810	INH	EMB		WQ-3810+INH	WQ-3810 +EMB
K 11	Asp95Tyr	4		8			2			4	0.5		0.5			1	0.83
		4		16			2			4	0.5		0.25			0.75
		4		4			2			1	0.5		0.25			0.75
		4	8			0.5			2		0.125	0.25			0.375		0.46
		4	8			1			2		0.25	0.25			0.5
		4	8			1			2		0.25	0.25			0.5
Cl-A-2	Asp95Tyr	2		16			1			1	0.5		0.0625			0.5625	0.66
		1		16			0.5			8	0.5		0.5			1
		4		16			1			4	0.25		0.25			0.5
		2	4			0.5			2		0.25	0.5			0.75		0.53
		2	4			0.25			2		0.125	0.5			0.625
		4	8			0.25			2		0.0625	0.25			0.3125
K 13	Asp95Gly	8		32			4			8	0.5		0.25			0.75	0.83
		4		32			2			16	0.5		0.5			1
		8		32			2			16	0.25		0.5			0.75
		4	32			0.25			8		0.0625	0.25			0.3125		0.31
		8	32			1			4		0.125	0.125			0.25
		8	32			2			4		0.25	0.125			0.375
K 3	Asp95Gly	4		16			1			8	0.25		0.5			0.75	0.75
		4		16			1			8	0.25		0.5			0.75
		4		8			2			2	0.5		0.25			0.75
		4	4			1			2		0.25	0.5			0.75		0.71
		4	4			1			2		0.25	0.5			0.75
		4	8			2			1		0.5	0.125			0.625
K 19	WT	0.25		8			0.125			4	0.5		0.5			1	0.85
		0.25		16			0.03125			8	0.125		0.5			0.625
		0.25		8			0.125			4	0.5		0.5			1
		0.5	8			0.015625			4		0.03125	0.5			0.53125		0.46
		0.5	8			0.125			2		0.25	0.25			0.5
		0.5	8			0.125			1		0.25	0.125			0.375
K 1	WT	0.125		8			0.015625			4	0.125		0.5			0.625	0.62
		0.125		8			0.03125			2	0.25		0.25			0.5
		0.25		4			0.0625			2	0.25		0.5			0.75
		0.125	16			0.03125			4		0.25	0.25			0.5		0.45
		0.125	32			0.03125			8		0.25	0.25			0.5
		0.125	32			0.015625			8		0.125	0.25			0.375
K 20	WT	0.25		2			0.125			0.25	0.5		0.125			0.625	0.66
		0.25		2			0.03125			1	0.125		0.5			0.625
		0.5		2			0.125			1	0.25		0.5			0.75
		0.25	32			0.03125			4		0.125	0.125			0.25		0.25
		0.25	16			0.03125			2		0.125	0.125			0.25
		0.5	64			0.0625			8		0.125	0.125			0.25
K 2	WT	0.5		16			0.125			8	0.25		0.5			0.75	0.91
		0.5		16			0.25			8	0.5		0.5			1
		0.5		16			0.25			8	0.5		0.5			1
		0.5	128			0.0625			16		0.125	0.125			0.25		0.25
		0.5	128			0.0625			16		0.125	0.125			0.25
		0.5	128			0.0625			16		0.125	0.125			0.25
K 21	WT	2		32			0.5			16	0.25		0.5			0.75	0.75
		2		32			0.5			16	0.25		0.5			0.75
		2		32			0.5			16	0.25		0.5			0.75
		2	16			0.5			2		0.25	0.125			0.375		0.41
		2	16			0.5			2		0.25	0.125			0.375
		2	16			1			0.5		0.5	0.03125			0.53125
K 15	WT	1		16			0.5			4	0.5		0.25			0.75	0.71
		1		16			0.125			8	0.125		0.5			0.625
		1		16			0.25			8	0.25		0.5			0.75
		1	32			0.125			4		0.125	0.125			0.25		0.33
		1	16			25			4		0.25	0.25			0.5
		1	32			0.03125			8		0.03125	0.25			0.28125
K 25	WT	1		32			0.25			16	0.25		0.5			0.75	0.75
		1		32			0.25			16	0.25		0.5			0.75
		1		32			0.25			16	0.25		0.5			0.75
		1	8			0.25			2		0.25	0.25			0.5		0.39
		1	16			0.125			4		0.125	0.25			0.375
		1	16			0.0625			4		0.0625	0.25			0.3125

## Sheet: Synergestic_MXF_EMB_INH_Supplim
Supplementary Table S2
Interaction between MXF and cell wall inhibitors
Sample ID	gyrA mutation	MIC (µg/ml) of :				MIC (µg/ml) of MXF :			MIC (µg/ml) of INH	MIC (µg/ml) of EMB	FIC (µg/ml) of :				FICIm		mean FICIm
		MXF	INH	EMB		with 1 µg/ml INH	with 1 µg/ml EMB		with 1 µg/ml MXF	with 1 µg/ml MXF	MXF	INH	EMB		MXF+INH	MXF +EMB
K 11	Asp95Tyr	16		16			4			4	0.25		0.25			0.5	0.52
		16		16			4			4	0.25		0.25			0.5
		16		4			8			0.25	0.5		0.0625			0.5625
		16	8			2			2		0.125	0.25			0.375		0.41
		16	16			4			2		0.25	0.125			0.375
		8	8			2			2		0.25	0.25			0.5
Cl-A-2	Asp95Tyr	8		16			2			2	0.25		0.125			0.375	0.41
		8		16			2			2	0.25		0.125			0.375
		4		16			1			4	0.25		0.25			0.5
		8	8			0.5			2		0.0625	0.25			0.3125		0.4
		8	4			1			2		0.125	0.5			0.625
		8	8			0.5			2		0.0625	0.25			0.3125
K 13	Asp95Gly	16		32			2			16	0.125		0.5			0.625	0.6
		16		32			2			16	0.125		0.5			0.625
		16		32			1			16	0.0625		0.5			0.5625
		16	32			0.5			8		0.03125	0.25			0.28125		0.25
		16	32			1			4		0.0625	0.125			0.1875
		32	32			2			8		0.0625	0.25			0.3125
K 3	Asp95Gly	8		16			2			4	0.25		0.25			0.5	0.52
		8		32			2			4	0.25		0.125			0.375
		16		16			8			2	0.5		0.25			0.75
		8	8			2			2		0.25	0.25			0.5		0.66
		8	4			2			2		0.25	0.5			0.75
		16	4			8			1		0.5	0.25			0.75
K 19	WT	0.5		16			0.0625			8	0.125		0.5			0.625	0.71
		0.5		16			0.125			8	0.25		0.5			0.75
		0.5		16			0.0625			8	0.125		0.5			0.75
		1	16			0.125			1		0.125	0.0625			0.1875		0.19
		1	16			0.125			1		0.125	0.0625			0.1875
		1	16			0.125			1		0.125	0.0625			0.1875
K 1	WT	0.25		2			0.0625			0.5	0.25		0.25			0.5	0.5
		0.25		2			0.0625			0.5	0.25		0.25			0.5
		0.25		8			0.0625			2	0.25		0.25			0.5
		0.25	8			0.03125			1		0.125	0.125			0.25		0.27
		0.25	8			0.015625			2		0.0625	0.25			0.3125
		0.25	8			0.03125			1		0.125	0.125			0.25
K 20	WT	0.25		2			0.25			0.25	1		0.125			1.125	0.81
		0.25		2			0.0625			1	0.25		0.5			0.75
		0.5		2			0.25			0.25	0.5		0.125			0.625
		0.25	16			0.0625			2		0.25	0.125			0.375		0.41
		0.25	16			0.0625			2		0.25	0.125			0.375
		0.5	16			0.125			4		0.25	0.25			0.5
K 2	WT	1		16			0.5			2	0.5		0.125			0.625	0.71
		1		16			0.25			8	0.25		0.5			0.75
		1		32			0.5			8	0.5		0.25			0.75
		1	128			0.25			8		0.25	0.0625			0.3125		0.3125
		1	128			0.25			8		0.25	0.0625			0.3125
		1	128			0.25			8		0.25	0.0625			0.3125
K 21	WT	2		32		1				2	0.5		0.0625			0.5625	0.55
		2		32		1				2	0.5		0.0625			0.5625
		2		32		1				1	0.5		0.03125			0.53125
		2	16			0.5			1		0.25	0.0625			0.3125		0.3125
		2	16			0.5			1		0.25	0.0625			0.3125
		2	16			0.5			1		0.25	0.0625			0.3125
K 15	WT	1		16		0.25				8	0.25		0.25			0.5	0.66
		1		16		0.5				4	0.5		0.25			0.75
		1		16		0.25				8	0.25		0.5			0.75
		1	32			0.03125			8		0.03125	0.25			0.28125		0.38
		1	16			0.25			4		0.25	0.25			0.5
		1	32			0.25			4		0.25	0.125			0.375
K 25	WT	1		32		0.25				16	0.25		0.5			0.75	0.75
		1		32		0.25				16	0.25		0.5			0.75
		1		32		0.5				8	0.5		0.25			0.75
		1	8			0.25			2		0.25		0.25		0.5		0.49
		1	8			0.125			2		0.125		0.25		0.375
		1	8			0.5			1		0.5		0.125		0.625
